# Supplementary material for: Chronic ingestion of soy peptide supplementation reduces aggressive behavior and abnormal fear memory caused by juvenile social isolation
Source: Sci Rep. 2024 May 21;14:11557. doi: 10.1038/s41598-024-62534-w (PMC11109177; doi:10.1038/s41598-024-62534-w)
Supplement: Supplementary file 2 — Supplementary Information 2. [file 41598_2024_62534_MOESM2_ESM.xlsx]

## Sheet: Read number
Supplementary Table 2. Composition of the most abundant gut microbiota at the species level
								SI						GH
Rank	Phylum	Class	Order	Family	Genus	Species	Total	Control			Soy			Control			Soy
1	Bacteroidetes	Bacteroidia	Bacteroidales	S24-7	S24-7 incertae sedis	S24-7 incertae sedis	180749	10210	10508	5789	20900	21434	20721	8133	8464	9038	21478	23688	20386
2	Firmicutes	Erysipelotrichi	Erysipelotrichales	Erysipelotrichaceae	Allobaculum	Allobaculum incertae sedis	106493	9624	10113	7544	7820	9217	5896	11030	10805	10965	8519	7573	7387
3	Firmicutes	Bacilli	Lactobacillales	Lactobacillaceae	Lactobacillus	Lactobacillus incertae sedis	88910	8830	9966	1705	10438	12450	4873	5546	3164	3056	7914	11541	9427
4	Firmicutes	Clostridia	Clostridiales	Clostridiales incertae sedis	Clostridiales incertae sedis	Clostridiales incertae sedis	68781	3634	6870	10154	3319	2833	7909	6147	5193	3924	5499	4912	8387
5	Firmicutes	Clostridia	Clostridiales	Lachnospiraceae	Lachnospiraceae incertae sedis	Lachnospiraceae incertae sedis	61308	7529	2065	5894	5531	3413	5584	5876	5764	6010	5569	3450	4623
6	Bacteroidetes	Bacteroidia	Bacteroidales	Bacteroidaceae	Bacteroides	Bacteroides incertae sedis	53687	5309	6940	6613	3772	2635	2559	4571	8131	6320	1502	3717	1618
7	Bacteroidetes	Bacteroidia	Bacteroidales	[Paraprevotellaceae]	[Prevotella]	[Prevotella] incertae sedis	47717	6740	7198	5991	4091	2138	2996	2386	5609	6870	751	1849	1098
8	Firmicutes	Clostridia	Clostridiales	Ruminococcaceae	Oscillospira	Oscillospira incertae sedis	44948	5033	2722	4774	3758	2062	3418	4709	4557	3385	3563	2571	4396
9	Bacteroidetes	Bacteroidia	Bacteroidales	Bacteroidaceae	Bacteroides	acidifaciens id=321972	37457	2418	2963	4708	2218	5066	3493	3471	4310	4282	1289	1740	1499
10	Firmicutes	Clostridia	Clostridiales	Clostridiaceae	SMB53	SMB53 incertae sedis	32894	3092	2376	4869	1	1176	1770	5230	3327	3202	3337	3010	1504
11	Actinobacteria	Coriobacteriia	Coriobacteriales	Coriobacteriaceae	Coriobacteriaceae incertae sedis	Coriobacteriaceae incertae sedis	16409	1077	1818	1288	27	94	993	2988	2378	3383	878	785	700
12	Bacteroidetes	Bacteroidia	Bacteroidales	Rikenellaceae	Rikenellaceae incertae sedis	Rikenellaceae incertae sedis	14273	1235	1819	2741	419	297	1107	1422	2125	1897	216	402	593
13	Firmicutes	Clostridia	Clostridiales	Ruminococcaceae	Ruminococcus	Ruminococcus incertae sedis	13067	923	393	929	991	1048	969	1115	878	1098	1827	962	1934
14	Firmicutes	Clostridia	Clostridiales	Lachnospiraceae	Coprococcus	Coprococcus incertae sedis	11763	644	415	889	1234	909	1509	836	909	664	1477	982	1295
15	Firmicutes	Clostridia	Clostridiales	Ruminococcaceae	Ruminococcaceae incertae sedis	Ruminococcaceae incertae sedis	9993	363	987	1399	763	585	602	1076	707	748	801	985	977
16	Proteobacteria	Betaproteobacteria	Burkholderiales	Alcaligenaceae	Sutterella	Sutterella incertae sedis	8923	555	830	416	1241	642	1581	224	645	758	473	1087	471
17	Firmicutes	Clostridia	Clostridiales	Lachnospiraceae	[Ruminococcus]	gnavus id=267335	8069	105	410	484	1367	757	469	1669	380	672	1397	182	177
18	Firmicutes	Bacilli	Lactobacillales	Streptococcaceae	Lactococcus	Lactococcus incertae sedis	7091	464	510	431	646	818	742	526	382	536	798	596	642
19	Firmicutes	Clostridia	Clostridiales	Lachnospiraceae	[Ruminococcus]	[Ruminococcus] incertae sedis	7050	289	221	451	959	604	852	356	221	314	1090	429	1264
20	Firmicutes	Clostridia	Clostridiales	Lachnospiraceae	[Ruminococcus]	gnavus id=305880	6809	453	278	549	554	756	712	662	577	460	801	446	561
21	Verrucomicrobia	Verrucomicrobiae	Verrucomicrobiales	Verrucomicrobiaceae	Akkermansia	Akkermansia incertae sedis	6701	498	1277	1606	0	1161	448	286	286	1139	0	0	0
22	Proteobacteria	Deltaproteobacteria	Desulfovibrionales	Desulfovibrionaceae	Desulfovibrio	Desulfovibrio incertae sedis	6171	866	297	508	283	415	627	512	480	420	839	197	727
23	Firmicutes	Bacilli	Turicibacterales	Turicibacteraceae	Turicibacter	Turicibacter incertae sedis	4617	630	10	589	0	1	4	1319	956	1066	22	8	12
24	Proteobacteria	Deltaproteobacteria	Desulfovibrionales	Desulfovibrionaceae	Bilophila	Bilophila incertae sedis	4183	494	266	408	519	324	278	382	333	260	436	137	346
25	Proteobacteria	Deltaproteobacteria	Desulfovibrionales	Desulfovibrionaceae	Desulfovibrionaceae incertae sedis	Desulfovibrionaceae incertae sedis	3901	470	85	469	240	254	406	508	601	419	232	77	140
26	Firmicutes	Clostridia	Clostridiales	Lachnospiraceae	[Ruminococcus]	gnavus id=260655	3552	531	162	206	259	292	620	200	177	95	529	219	262
27	Actinobacteria	Actinobacteria	Bifidobacteriales	Bifidobacteriaceae	Bifidobacterium	Bifidobacterium incertae sedis	3344	692	1189	312	0	1	0	374	368	407	0	1	0
28	Bacteroidetes	Bacteroidia	Bacteroidales	Porphyromonadaceae	Parabacteroides	Parabacteroides incertae sedis	2581	0	0	0	916	462	330	0	0	0	142	437	294
29	Firmicutes	Clostridia	Clostridiales	Christensenellaceae	Christensenellaceae incertae sedis	Christensenellaceae incertae sedis	2409	144	108	173	157	317	268	162	144	237	207	252	240
30	Firmicutes	Clostridia	Clostridiales	Lachnospiraceae	Dorea	Dorea incertae sedis	2179	180	337	352	245	125	98	107	56	77	238	142	222
The numbers of the top 30 abundant bacterial species in socially isolated (SI) and group-housed (GH) mice fed with control or soy peptide diet for a month have been presented. Pink marks indicate significant differences between control and soy peptide diets both in GH and SI mice. Cyan marks indicate significant differences between control and soy peptide diets in GH mice. Green marks indicate si…
