# Supplementary material for: Chronic ingestion of soy peptide supplementation reduces aggressive behavior and abnormal fear memory caused by juvenile social isolation
Source: Sci Rep. 2024 May 21;14:11557. doi: 10.1038/s41598-024-62534-w (PMC11109177; doi:10.1038/s41598-024-62534-w)
Supplement: Supplementary file 3 — Supplementary Information 3. [file 41598_2024_62534_MOESM3_ESM.xlsx]

## Sheet: Table S4
Supplementary Table 4. Statistical analysis
Assay	Test	F, t, q value	CI	p value	h2
Figure 2. Dyadic social interaction test
A. Behavioral phenotypes	Fisher	SI control vs. SI soy: Odds = 0.04306	0.001929 to 0.9612	0.0294
		SI control vs. GH control: Odds = 0.00277	0.0000496 to 0.1547	< 0.0001
		SI soy vs. GH soy: Odds = 0.06433	0.002882 to 1.436	0.0824
B. Number of aggression	two-way ANOVA	Diet: F(1, 32) = 5.802		0.0219
		Rearing: F(1, 32) = 27.76		< 0.0001
		Interaction: F(1, 32) = 5.802		0.0219
	Tukey	SI control vs. SI soy: q32 = 4.817	0.7275 to 6.384	0.0092
		SI control vs. GH control: q32 = 7.678	2.839 to 8.495	< 0.0001
		SI control vs. GH soy: q32 = 7.678	2.839 to 8.495	< 0.0001
C. Total aggression duraion	two-way ANOVA	Diet: F(1, 32) = 4.906		0.034
		Rearing: F(1, 32) = 23.76		< 0.0001
		Interaction: F(1, 32) = 4.906		0.034
	Tukey	SI control vs. SI soy: q32 = 4.430	7.471 to 103.2	0.0184
		SI control vs. GH control: q32 = 7.089	40.69 to 136.4	0.0001
		SI control vs. GH soy: q32 = 7.089	40.69 to 136.4	0.0001
D. Mean aggression duraion	two-way ANOVA	Diet: F(1, 32) = 4.846		0.035
		Rearing: F(1, 32) = 26.05		< 0.0001
		Interaction: F(1, 32) = 4.846		0.035
	Tukey	SI control vs. SI soy: q32 = 4.403	1.361 to 19.62	0.0193
		SI control vs. GH control: q32 = 7.306	8.278 to 26.54	< 0.0001
		SI control vs. GH soy: q32 = 7.306	8.278 to 26.54	< 0.0001
Figure 3. Touch panel operant test
B. Shaping 1; Correct	two-way ANOVA	Social isolation: F(1, 11) = 1.590		0.383
Session completion time	two-way ANOVA	Social isolation: F(1, 11) = 0.2887		0.6017
C. Shaping 2; Correct	two-way ANOVA	Social isolation: F(1, 11) = 0.09309		0.766
Session completion time	two-way ANOVA	Social isolation: F(1, 11) = 0.7894		0.3933
D. Variable time wait task; Impulsivity error	two-way ANOVA	Day: F(5, 55) = 24.40		< 0.0001
		Treatment: F(1, 11) = 11.74		0.0057
Average impulsivity error	unpaired t test	t22 = 2.726	1.420 to 10.45	0.0123	0.2524
E. Variable time wait task; Impulsivity error	three-way ANOVA	Day: F(7, 136) = 39.17		< 0.0001
		Diet: F(1, 136) = 0.07674		0.7822
		Rearing: F(1, 136) = 6.743		0.0104
		Day × Diet: F(7, 136) = 1.008		0.4287
		Day × Rearing: F(7, 136) = 0.5779		0.773
		Diet × Rearing: F(1, 136) = 1.212		0.273
		Day × Diet × Rearing: F(7, 136) = 0.485		0.8442
Correct	three-way ANOVA	Day: F(7, 136) = 63.87		< 0.0001
		Diet: F(1, 136) = 0.7607		0.3846
		Rearing: F(1, 136) = 0.8553		0.3567
		Day × Diet: F(7, 136) = 0.2938		0.9554
		Day × Rearing: F(7, 136) = 0.7097		0.6638
		Diet × Rearing: F(1, 136) = 0.0007806		0.9778
		Day × Diet × Rearing: F(7, 136) = 0.2629		0.9671
Figure 4. Y maze, Elevated plus maze, Habituation, and Fear conditioning
A1. Y maz; Alternation ratio	unpaired t test	t22 = 0.6422	-5.538 to 10.51	0.5274	0.0184
A2. Total arm entries	unpaired t test	t22 = 1.203	-6.356 to 1.689	0.2418	0.06171
B1. Elevated plus maz; Open arm entry	unpaired t test	t10 = 0.6823	-7.582 to 14.28	0.5105	0.04449
B2. Time in closed arm	unpaired t test	t10 = 0.8587	-91.97 to 40.80	0.4106	0.06867
B3. Total arm entries	unpaired t test	t10 = 1.551	-2.545 to 14.21	0.1519	0.194
C. Habituation; Locomotion	two-way ANOVA	Diet: F(1, 60) = 2.433		0.1241
		Rearing: F(1, 60) = 24.59		< 0.0001
		Interaction: F(1, 60) = 15.34		0.0002
	Tukey	SI control vs. SI soy: q60 = 5.476	1.851 to 9.806	0.0015
		SI control vs. GH control: q60 = 8.875	5.468 to 13.42	< 0.0001
		SI control vs. GH soy: q60 = 6.518	2.960 to 10.91	0.0001
D. Fear conditioning; Freezing	two-way ANOVA	Shock: F(5, 75) = 205.6		< 0.0001
		Treatment: F(3, 45) = 0.5512		0.6499
		Interaction: F(15, 225) = 1.624		0.0688
E. Retrieval; Freezing	two-way ANOVA	Diet: F(1, 60) = 5.231		0.0257
		Rearing: F(1, 60) = 11.91		0.001
		Interaction: F(1, 60) = 3.255		0.0762
	Tukey	SI control vs. SI soy: q60 = 4.091	-28.12 to -1.272	0.0266
		SI control vs. GH control: q60 = 5.255	-32.30 to -5.452	0.0025
		SI control vs. GH soy: q60 = 5.738	-34.03 to -7.186	0.0008
Figure 5. Microbiota composition
B. Firmicutes; relative aboundance	two-way ANOVA	Diet: F(1, 8) = 0.2006		0.6661
		Rearing: F(1, 8) = 1.870		0.2086
		Interaction: F(1, 8) = 1.174		0.3102
Bacteroidetes; relative aboundance	two-way ANOVA	Diet: F(1, 8) = 3.038		0.1195
		Rearing: F(1, 8) = 2.423		0.1582
		Interaction: F(1, 8) = 0.7243		0.4195
Actinobacteria; relative aboundance	two-way ANOVA	Diet: F(1, 8) = 44.68		0.0002
		Rearing: F(1, 8) = 6.175		0.0378
		Interaction: F(1, 8) = 1.544		0.2492
	Tukey	SI control vs. SI soy: q8 = 5.442	0.3773 to 4.120	0.0204
		GH control vs. SI soy: q8 = 9.169	1.918 to 5.661	0.0009
		GH control vs. GH soy: q8 = 7.927	1.404 to 5.147	0.0023
C. S24-7; relative aboundance	two-way ANOVA	Diet: F(1, 8) = 191.8		< 0.0001
		Rearing: F(1, 8) = 0.08663		0.776
		Interaction: F(1, 8) = 0.3723		0.5587
	Tukey	SI control vs. SI soy: q8 = 13.24	-16350 to -8015	< 0.0001
		SI control vs. GH soy: q8 = 14.14	-17182 to -8848	< 0.0001
		GH control vs. SI soy: q8 = 13.56	-16641 to -8306	< 0.0001
		GH control vs. GH soy: q8 = 14.46	-17473 to -9138	< 0.0001
Bacteroides; relative aboundance	two-way ANOVA	Diet: F(1, 8) = 27.41		0.0008
		Rearing: F(1, 8) = 0.2180		0.6531
		Interaction: F(1, 8) = 0.2946		0.6021
	Tukey	SI control vs. SI soy: q8 = 4.693	115.3 to 6482	0.0425
		SI control vs. GH soy: q8 = 5.702	824.9 to 7192	0.016
		GH control vs. SI soy: q8 = 4.769	168.6 to 6535	0.0394
		GH control vs. GH soy: q8 = 5.778	878.3 to 7245	0.0148
Prevotella; relative aboundance	two-way ANOVA	Diet: F(1, 8) = 22.80		0.0014
		Rearing: F(1, 8) = 5.348		0.0495
		Interaction: F(1, 8) = 0.01022		0.922
	Tukey	SI control vs. SI soy: q8 = 4.674	111.1 to 7025	0.0433
		SI control vs. GH soy: q8 = 7.088	1953 to 8867	0.0046
		GH control vs. GH soy: q8 = 4.877	265.4 to 7179	0.0354
Figure 6. Western blot analysis
A. PSD95 / β-actin	two-way ANOVA	Diet: F(1, 20) = 2.539		0.1268
		Rearing: F(1, 20) = 27.46		< 0.0001
		Interaction: F(1, 20) = 5.907		0.0246
	Tukey	SI control vs. SI soy: q20 = 4.024	-0.5002 to -0.004107	0.0455
		SI control vs. GH control: q20 = 7.671	-0.7288 to -0.2327	0.0001
		SI control vs. GH soy: q20 = 6.834	-0.6763 to -0.1802	0.0005
Synaptophysin / β-actin	two-way ANOVA	Diet: F(1, 20) = 0.2485		0.6236
		Rearing: F(1, 20) = 0.5062		0.485
		Interaction: F(1, 20) = 6.590		0.0184
B1. pCREB / CREB	two-way ANOVA	Diet: F(1, 32) = 2.291		0.14
		Rearing: F(1, 32) = 50.54		< 0.0001
		Interaction: F(1, 32) = 5.502		0.0254
	Tukey	SI control vs. SI soy: q32 = 3.859	-0.5176 to -0.001849	0.0479
		SI control vs. GH control: q32 = 9.454	-0.8942 to -0.3784	< 0.0001
		SI control vs. GH soy: q32 = 8.622	-0.8382 to -0.3224	< 0.0001
CREB / GAPDH	two-way ANOVA	Diet: F(1, 32) = 2.255		0.143
		Rearing: F(1, 32) = 0.4084		0.5273
		Interaction: F(1, 32) = 4.706		0.0376
B2. pAMPK / AMPK	two-way ANOVA	Diet: F(1, 32) = 11.18		0.0021
		Rearing: F(1, 32) = 16.69		0.0003
		Interaction: F(1, 32) = 0.3890		0.5372
	Tukey	SI control vs. GH control: q32 = 3.462	-0.9209 to 0.04672	0.0883
		SI control vs. GH soy: q32 = 7.429	-1.422 to -0.4542	< 0.0001
		SI soy vs. GH soy: q32 = 4.709	-1.078 to -0.1108	0.0112
		GH control vs. GH soy: q32 = 3.967	-0.9848 to -0.01714	0.0402
AMPK / GAPDH	two-way ANOVA	Diet: F(1, 32) = 0.6577		0.4234
		Rearing: F(1, 32) = 0.6849		0.414
		Interaction: F(1, 32) = 0.4253		0.519
		Rearing: F(1, 20) = 0.2409		0.6289
Table S1. Body weight
Initial body weight	one-way ANOVA	F(3, 20) = 0.2028		0.8933	0.02952
Body weight at 4 weeks	two-way ANOVA	Diet: F(1, 20) = 0.01650		0.8991
		Rearing: F(1, 20) = 0.03421		0.8551
		Interaction: F(1, 20) = 0.5173		0.4803
Body weight gain	two-way ANOVA	Diet: F(1, 20) = 0.1540		0.6989
		Rearing: F(1, 20) = 0.3093		0.5843
		Interaction: F(1, 20) = 0.06354		0.8036
Daily food consumption	two-way ANOVA	Diet: F(1, 20) = 1.324		0.2635
		Rearing: F(1, 20) = 0.2409		0.6289
		Interaction: F(1, 20) = 2.927		0.1026
Figure S1. Dyadic social interaction test
A. Number of dominance	two-way ANOVA	Diet: F(1, 32) = 3.965		0.0551
		Rearing: F(1, 32) = 49.50		< 0.0001
		Interaction: F(1, 32) = 3.965		0.0551
	Tukey	SI control vs. SI soy: q32 = 3.982	0.06308 to 3.270	0.0392
		SI control vs. GH control: q32 = 9.027	2.174 to 5.381	< 0.0001
		SI control vs. GH soy: q32 = 9.027	2.174 to 5.381	< 0.0001
		SI soy vs. GH control: q32 = 5.044	-3.715 to -0.5075	0.0061
		SI soy vs. GH soy: q32 = 5.044	0.5075 to 3.715	0.0061
Total dominance duraion	two-way ANOVA	Diet: F(1, 32) = 2.375		0.1331
		Rearing: F(1, 32) = 24.42		< 0.0001
		Interaction: F(1, 32) = 2.375		0.1331
	Tukey	SI control vs. GH control: q32 = 6.483	26.86 to 104.5	0.0004
		SI control vs. GH soy: q32 = 6.483	26.86 to 104.5	0.0004
Mean dominance duraion	two-way ANOVA	Diet: F(1, 32) = 3.155		0.0852
		Rearing: F(1, 32) = 23.63		< 0.0001
		Interaction: F(1, 32) = 3.155		0.0852
	Tukey	SI control vs. GH control: q32 = 6.637	8.321 to 31.05	0.0003
		SI control vs. GH soy: q32 = 6.637	8.321 to 31.05	0.0003
B. Number of attack	two-way ANOVA	Diet: F(1, 32) = 3.349		0.0766
		Rearing: F(1, 32) = 3.349		0.0766
		Interaction: F(1, 32) = 3.349		0.0766
Total attack duraion	two-way ANOVA	Diet: F(1, 32) = 3.677		0.0641
		Rearing: F(1, 32) = 3.677		0.0641
		Interaction: F(1, 32) = 3.677		0.0641
	Tukey	SI control vs. SI soy: q32 = 3.835	0.02460 to 51.75	0.0497
		SI control vs. GH control: q32 = 3.835	0.02460 to 51.75	0.0497
		SI control vs. GH soy: q32 = 3.835	0.02460 to 51.75	0.0497
Mean attack duraion	two-way ANOVA	Diet: F(1, 32) = 3.700		0.0633
		Rearing: F(1, 32) = 3.700		0.0633
		Interaction: F(1, 32) = 3.700		0.0633
	Tukey	SI control vs. SI soy: q32 = 3.847	0.02916 to 14.43	0.0488
		SI control vs. GH control: q32 = 3.847	0.02916 to 14.43	0.0488
		SI control vs. GH soy: q32 = 3.847	0.02916 to 14.43	0.0488
C. Number of exploration	two-way ANOVA	Diet: F(1, 32) = 11.23		0.0021
		Rearing: F(1, 32) = 0.6792		0.4159
		Interaction: F(1, 32) = 1.597		0.2155
	Tukey	SI control vs. SI soy: q32 = 4.615	-8.541 to -0.7924	0.0133
		SI control vs. GH soy: q32 = 4.176	-8.096 to -0.3480	0.0284
Total exploration duraion	two-way ANOVA	Diet: F(1, 32) = 2.475		0.1255
		Rearing: F(1, 32) = 14.53		0.0006
		Interaction: F(1, 32) = 0.4952		0.4867
	Tukey	SI soy vs. GH control: q32 = 5.385	-188.5 to -31.76	0.0032
		SI soy vs. GH soy: q32 = 4.516	13.99 to 170.7	0.0158
Mean exploration duraion	two-way ANOVA	Diet: F(1, 32) = 2.680		0.1114
		Rearing: F(1, 32) = 20.31		< 0.0001
		Interaction: F(1, 32) = 2.264		0.1422
	Tukey	SI control vs. GH control: q32 = 6.011	5.208 to 23.52	0.0009
		SI control vs. GH soy: q32 = 6.144	5.525 to 23.84	0.0007
Figure S3. Anxiety, Baseline activity, and Shock reactivity
A. Anxiety; Time in center	two-way ANOVA	Diet: F(1, 60) = 1.428		0.433
		Rearing: F(1, 60) = 0.0001101		0.2367
		Interaction: F(1, 60) = 0.6231		0.9917
B. Baseline activity; Motility (pixel / 2 min)	two-way ANOVA	Diet: F(1, 60) = 1.391		0.0193
		Rearing: F(1, 60) = 0.8218		0.243
		Interaction: F(1, 60) = 5.777		0.3683
C. Shock reactivity; Motility (pixel / sec)	two-way ANOVA	Diet: F(1, 60) = 0.01186		0.9136
		Rearing: F(1, 60) = 0.02099		0.8853
		Interaction: F(1, 60) = 0.002291		0.962
Figure S4. Quantitative real-time PCR
B. MeA; Tac1 mRNA level	unpaired t test	t10 = 0.2028	-0.1902 to 0.1585	0.8433	0.004097
D. CeA; Tac2 mRNA level	unpaired t test	t6 = 0.6032	-0.5609 to 0.9279	0.5684	0.05718
DMH; Tac2 mRNA level	unpaired t test	t6 = 0.2415	-0.5527 to 0.4534	0.8172	0.009625
CI, confidence interval; h2, effect size; MeA, medial amygdala; CeA, central amygdala; DMH, dorsomedial hypothalamus; PSD95, postsynaptic density 95; CREB, cyclic AMP response element binding protein; pCREB, phosphorylation of CREB, GAPDH, glyceraldehyde-3-phosphate dehydrogenase; AMPK, AMP-activated protein kinase; pAMPK, phosohorylation of AMPK.
